# Supplementary material for: pH-Driven Intracellular Nano-to-Molecular Disassembly of Heterometallic [Au2L2]{Re6Q8} Colloids (L = PNNP Ligand; Q = S2− or Se2−)
Source: Nanomaterials (Basel). 2022 Sep 17;12(18):3229. doi: 10.3390/nano12183229 (PMC9505965; doi:10.3390/nano12183229)
Supplement: Supplementary file 1 [file nanomaterials-12-03229-s001.zip]

Archive with 1 entries (1 files):
- nanomaterials-1903117-supplementary.pdf
